# Supplementary material for: The Effect of Upadacitinib on Lipid Profile and Cardiovascular Events: A Meta-Analysis of Randomized Controlled Trials
Source: J Clin Med. 2022 Nov 22;11(23):6894. doi: 10.3390/jcm11236894 (PMC9740350; doi:10.3390/jcm11236894)
Supplement: Supplementary file 1 [file jcm-11-06894-s001.zip]

Archive with 1 entries (1 files):
- jcm-2001700-supplementary.pdf
